# Supplementary material for: The Role of Animal Ownership for People with Severe Mental Illness during the COVID-19 Pandemic: A Mixed-Method Study Investigating Links with Health and Loneliness
Source: Int J Environ Res Public Health. 2021 Nov 12;18(22):11908. doi: 10.3390/ijerph182211908 (PMC8624942; doi:10.3390/ijerph182211908)
Supplement: Supplementary file 1 [file ijerph-18-11908-s001.zip]

Archive with 1 entries (1 files):
- ijerph-1437141-supplementary.pdf
